# Supplementary material for: Computational Insights on the Chemical Reactivity of Functionalized and Crosslinked Polyketones to Cu2+ Ion for Wastewater Treatment
Source: Polymers (Basel). 2023 Jul 25;15(15):3157. doi: 10.3390/polym15153157 (PMC10420987; doi:10.3390/polym15153157)
Supplement: Supplementary file 1 [file polymers-15-03157-s001.zip]

Archive with 1 entries (1 files):
- polymers-2521544-supplementary.pdf
